# Supplementary material for: The “Fostering Changes” Parent Training Programme for Foster Carers: A Feasibility Study of the German Version
Source: Children (Basel). 2025 Dec 30;13(1):57. doi: 10.3390/children13010057 (PMC12840375; doi:10.3390/children13010057)
Supplement: Supplementary file 1 [file children-13-00057-s001.zip › Table S1.xls]

## Sheet: Additional_file_S1
Table S1
Summary of Weekly Topics of a „Fostering Changes“ Course
Session	Content
1	• Establishing the group • Needs of children & experience of looked after children • Developmental stages • Resilience • Observing and recording clearly positive and difficult behaviour
2	• Causes of behaviour problems • Introduction to social learning theory • Introduction to attachment theory • Behaviour analysis
3	• Maladapted behaviour - needs behind behaviour • Praise - experience of foster carers, recommendations & practicing effective praise • Targeting an alternative instead of a problematic behaviour
4	• Using praise to support learning and development of foster children • Practising effective praise •Introduction to the role of play for children • Attending - a special play time for foster families
5	• Communication - an interactive process & experience of looked after children • Recognising and naming feelings of looked after children • Reflective listening • Using thoughtful questions to promote conservations
6	• Educational opportunities of looked after children • Recognizing and taking learning styles into account • Helping looked after children with reading and homework • Catching negative automatic thoughts (NATs) and creating instead positive automatic thoughts (PATs)
7	• Reflecting the experience of foster children with communication • Causes of interpersonal conflicts and difficulties • Using praise to promote adaptive emotion regulation strategies • Foster carers as stakeholders - developing an assertive communication style • I-messages • Reinforcement, rewards and reward charts
8	• Giving clear, calm instructions • Using attention differentially: ignoring mild misbehaviour • Introduction in learning theory
9	• Positive discipline - experience of foster carers and introduction • Family rules • Setting limits - natural and logical consequences
10	• Time out • Stop, plan and go – helping foster children to solve problems
11	• Valuing and capturing memories • Ending placements and accompanying transitions • Transitions in education • Review of the course content • Attending - a special play time with more than one child
12	• Role of play for children • Problem solving with foster parents – using problem solving skills for yourself • Review of carers’ aim and acknowledging positive changes • Self-care for foster carers • Appreciation of each other and saying goodbye
