# Supplementary material for: The “Fostering Changes” Parent Training Programme for Foster Carers: A Feasibility Study of the German Version
Source: Children (Basel). 2025 Dec 30;13(1):57. doi: 10.3390/children13010057 (PMC12840375; doi:10.3390/children13010057)
Supplement: Supplementary file 1 [file children-13-00057-s001.zip › Table S2.xls]

## Sheet: Additional_file_S2
Table S2
Means Values, Standard Deviations and Ranges of the Outcome Variables, Across all Time Points
Variable	Time points
	t0			t1			t2
	n	M (SD)	range	n	M (SD)	range	n	M (SD)	range
Problem behaviours (CDPS)	33	22.67 (4.29)	8.80-28.90	33	12.61 (5.92)	2.80-26.50	30	11.95 (6.26)	3-22.80
Psychopathology (SDQ-total)	33	18.53 (5.8)	6-29	33	14.63 (5.27)	2025-01-01	30	15.79 (5.99)	3-29
Quality of relationship (QUARQ)	33	48.58 (8.09)	24-61	33	54.24 (7.55)	34-63	30	54.97 (7.55)	35-64
Quality of relationship (CRBI ratio)	33	1.58 (0.59)	0.67-3.04	33	2.06 (0.67)	1.00-3.62	30	2.08 (0.77)	0.91-4.19
CRDQ	33	66.45 (11.42)	45-84	33	73.92 (11.01)	53-91	30	77.27 (11.39)	59-98
CKC	33	46.70 (14.55)	26-77	33	38.74 (10.95)	22.40-72	30	41.42 (14.03)	21-79
Parenting style (PS-S)	33	2.84 (0.83)	1.46-4.92	33	2.25 (0.71)	1.31-4.77	30	2.18 (0.63)	1.00-3.77
Parental stress (PSS)	33	44.42 (9.19)	28-64	33	38.99 (7.03)	27-51	30	41.85 (9.82)	28-61
Note. Time points: t0 = start of the course, t1 = end of the course, t2 = tree months after the end of the course. CDPS = Carer-defined Problem Scale; CRBI ratio = Child Relationship Behavior Inventory ratio, calculated by dividing the total score of the CRDQ Frequency Scale by the total score of the CRC Frequency Scale; CRC = Child Relationship Checklist - Frequency Scale; CRDQ = Child Relations…
