# Supplementary material for: The “Fostering Changes” Parent Training Programme for Foster Carers: A Feasibility Study of the German Version
Source: Children (Basel). 2025 Dec 30;13(1):57. doi: 10.3390/children13010057 (PMC12840375; doi:10.3390/children13010057)
Supplement: Supplementary file 1 [file children-13-00057-s001.zip › Table S3.xls]

## Sheet: Additional_file_S3
Table S3
Utilisation of Public Support for the Target Foster Child Included in the Data Analysis
	n	%
Psychiatric or psychotherapeutic treatment (ongoing or previous; outpatient, day-patient or inpatient)
received	15	48.4
not received	16	51.6
Utilisation of public social support
Family nurse / family midwife/ parent counsellor (mostly for infants and toddlers)	1	3.2
Centre for early support for children with special needs	9	29.0
Centre for child-rearing counselling	2	6.5
Counselling centre	2	6.5
Support of the local foster care department	31	100.0
Single lecture or workshop	22	71.0
Preparation course for new foster parents	27	87.1
Consecutive (parent) training	4	12.9
Counselling / supervision session	13	41.9
Support group	6	19.4
Activities promoting an informal exchange with other foster families	22	71.0
Ambulant or semi-residential support of the public social or youth welfare service	13	41.9
Family- and home-based educational assistant (focused on the parents or the whole family)	9	29.0
Family- and home-based educational assistant (focused on the child or adolescent)	1	3.2
Day care unit for children with special needs (less intense)	2	6.5
Day care unit for children with special needs (more intense)	2	6.5
Inclusion or school assistant	4	12.9
Note. Utilisation of support was recorded at the initial visit before the participation in a FC training.
