# Supplementary material for: The “Fostering Changes” Parent Training Programme for Foster Carers: A Feasibility Study of the German Version
Source: Children (Basel). 2025 Dec 30;13(1):57. doi: 10.3390/children13010057 (PMC12840375; doi:10.3390/children13010057)
Supplement: Supplementary file 1 [file children-13-00057-s001.zip › Table S4.xls]

## Sheet: Additional_file_S4
Table S4
Interaction Effects of Mixed Linear Models and Generalized Estimating Equations for Variable Time and Covariates
MLM - variable time
Outcome Variable	Covariate	β	df	p	T	95% CI
						LL	UL
Child psychopathology (SDQ-total)	Psychiatric treatment of foster child	-2.35	44.99	.004	-3.03	-3.91	-0.79
	Age of foster child	-0.34	45.58	.010	-2.68	-0.60	-0.08
Quality of relationship (CRBI ratio)	Psychiatric treatment	0.16	32.04	.035	2.20	0.12	0.31
Parenting style (PS-S)	Length of placement	-0.003	45.45	.008	-2.77	-0.01	-0.001
GEE - variable time
Outcome Variable	Covariate	β	df	p	Wald-χ²	95% Wald-CI
						LL	UL
Child problem behaviour (CDPS)	Attendance rate of foster carer	-0.03	1	.030	-4.72	-0.06	-0.003
Child problem behaviour (CDPS)	Sex of foster child	-1.04	1	.004	8.50	-1.73	-0.34
Note. Only results of MLM and GEE, where the significance level could be reached.
CI = confidence interval; GEE = generalized estimating equations; LL = lower limit; MLM = mixed linear models; UL = upper limit. CDPS = Carer-defined Problem Scale; CRBI ratio = Child Relationship Behavior Inventory ratio, calculated by dividing the total score of the Child Relationship Development Questionnaire - Frequency Scale by the total score of the Child Relationship Checklist - Frequency …
